# Supplementary material for: Pharmacists’ Knowledge of Factors Associated with Dementia: The A-to-Z Dementia Knowledge List
Source: Int J Environ Res Public Health. 2021 Sep 22;18(19):9934. doi: 10.3390/ijerph18199934 (PMC8508463; doi:10.3390/ijerph18199934)
Supplement: Supplementary file 1 [file ijerph-18-09934-s001.zip]

Archive with 1 entries (1 files):
- ijerph-1323362-sup.pdf
